# Supplementary material for: Vancomycin pharmacokinetic model development in patients on intermittent online hemodiafiltration
Source: PLoS One. 2019 May 14;14(5):e0216801. doi: 10.1371/journal.pone.0216801 (PMC6516654; doi:10.1371/journal.pone.0216801)
Supplement: S1 Data — (XLSX) [file pone.0216801.s001.xlsx]

## Sheet: The Hague
ID	Age	Gender	Height	Weight	BSA(dubois)	Residual renal clearance ml/min	Residual renal clearance ml/min 1,73m2	Samples
1	56	M	165	92	1.98908	7.11035	6.18422	11
2	61	M	169	69	1.791	3.2033	3.0942	6
3	68	F	160	63.8	1.66495	4.61625	4.79659	2
4	55	M	176	95.5	2.1177	0.395962	0.323471	20
5	67	F	156	80	1.79968	0.449503	0.432099	24
6	78	F	165	95.7	2.02269	1.45563	1.245	19
7	75	F	145	62	1.53153	2.79746	3.15998	12
8	55	M	151	59	1.54432	1.08548	1.216	3
9	59	F	159	72.9	1.75404	1.18384	1.16762	10
10	85	M	171	62	1.72606	2.9156	2.92227	3
11	82	F	167	82.1	1.91175	12.4038	11.2246	2
12	46	F	189	87.5	2.14859	3.27354	2.63578	15
13	50	M	170	85	1.96537	8.96672	7.89287	3
14	72	M	170	53	1.6079	6.35242	6.83481	16
15	46	F	160	57.2	1.58945	0.942857	1.02623	3
16	63	M	160	65	1.67819	0.866661	0.893416	2
17	83	M	175	91	2.06615	16.4841	13.8022	8
Mean	64.7647		165.176	74.8647	1.81814	4.38256	4.05008	9.35294
Median	63	9M/8F	165	72.9	1.791	2.9156	2.92227	8
Min	46		145	53	1.53153	0.395962	0.323471	2
Max	85		189	95.7	2.14859	16.4841	13.8022	24
Range	46-85		145-189	53-95,7		0,40-16,48	0,32-18,80	2-24

## Sheet: UMCG
ID	Age	Gender	Height	Weight	BSA(dubois)	Residual renal clearance ml/min	Residual renal clearance ml/min 1,73m2	Samples
1	77	F	174	85	1.99879	0.600572	0.519809	13
2	72	M	178	51.2	1.63818	0.763231	0.806012	6
3	78	M	173	103	2.15976	4.50115	3.60549	4
4	76	M	173	73	1.86579	0.0737347	0.0683685	1
5	76	M	171	78	1.90296	1.48142	1.34678	3
6	74	M	165	63	1.69341	1.53265	1.56577	3
7	73	M	170	55	1.63341	8.2331	8.71995	9
8	68	M	180	68	1.86318	0.677461	0.629036	2
9	69	M	176	65	1.79825	1.65344	1.59068	4
10	63	M	179	80	1.98837	2.92746	2.54706	1
11	66	F	147	54.7	1.46661	9.57141	11.2903	5
12	66	M	180	97	2.16679	8	6.38733	4
13	64	M	174	70	1.84048	0.888275	0.834953	7
14	64	F	151	59.5	1.54987	3	3.34868	18
15	62	M	182	76	1.96908	2.80238	2.46212	9
16	62	M	161	60	1.62941	4.07167	4.32304	20
18	58	M	190	90	2.18281	0.793269	0.628711	2
19	56	F	178	133	2.45786	4.16454	2.93126	1
21	50	M	145	38	1.24384	5.3295	7.41254	2
22	40	F	162	49	1.50175	8.60075	9.90796	4
23	39	F	160	105	2.05759	0.387737	0.326005	14
Mean	64.4286		169.952	73.9714	1.83849	3.33589	3.39295	6.28571
Median	66	16M/7F	173	70		2.80238	2.46212	4
Min	39		145	38		0.0737347	0.0683685	1
Max	78		190	133		9.57141	11.2903	20
Range	39-78		145-190	38-133		0,07-9,57	0,07-11,29
