# Supplementary material for: Vancomycin pharmacokinetic model development in patients on intermittent online hemodiafiltration
Source: PLoS One. 2019 May 14;14(5):e0216801. doi: 10.1371/journal.pone.0216801 (PMC6516654; doi:10.1371/journal.pone.0216801)
Supplement: S2 Data — (XLSX) [file pone.0216801.s002.xlsx]

## Sheet: Individual predictions Haga
Patient number	Measurement number per patient	Clocktime(hours)	C measured	C predicted	SD	Prediction error	Relative prediction error	Absolute prediction error	MEAN pred and obs	Weighted residuals
1	1	118	11	10.6481	2.2906	0.35191	0.0319918	0.0319918	10.824	0.153632
1	2	214.917	8.9	9.35915	2.08392	-0.45915	-0.0515899	0.0515899	9.12957	-0.22033
1	3	216	30	32.6145	4.8822	-2.61453	-0.087151	0.087151	31.3073	-0.535523
2	1	43.5	5.5	5.97757	1.78295	-0.477567	-0.0868304	0.0868304	5.73878	-0.267852
2	2	117.283	8.2	6.21279	2.01855	1.98721	0.242342	0.242342	7.2064	0.984472
2	3	165.233	5	6.86963	1.7422	-1.86963	-0.373927	0.373927	5.93482	-1.07314
3	1	54.25	6.4	6.79068	1.85857	-0.390685	-0.0610445	0.0610445	6.59534	-0.210208
3	2	58.1333	3.9	4.62707	1.65572	-0.727068	-0.186428	0.186428	4.26353	-0.439126
3	3	58.7	27	28.2183	4.3866	-1.21828	-0.0451215	0.0451215	27.6091	-0.277728
4	1	48.25	18	17.2636	3.0942	0.73641	0.0409117	0.0409117	17.6318	0.237997
4	2	100.25	6.9	7.54962	1.90184	-0.64962	-0.0941478	0.0941478	7.22481	-0.341575
5	1	4	14	14.5567	2.6134	-0.55667	-0.0397621	0.0397621	14.2783	-0.213006
5	2	165.483	19	19.8292	3.2234	-0.82917	-0.0436405	0.0436405	19.4146	-0.257235
6	1	48	9.3	8.60068	2.12206	0.699316	0.0751953	0.0751953	8.95034	0.329546
6	2	51	8.6	7.06357	2.05569	1.53643	0.178655	0.178655	7.83178	0.747406
6	3	52	21	20.2669	3.4926	0.73309	0.034909	0.034909	20.6335	0.209898
6	4	120	11	14.2882	2.2906	-3.28824	-0.298931	0.298931	12.6441	-1.43554
6	5	123.75	29	28.3075	4.7134	0.69248	0.0238786	0.0238786	28.6538	0.146917
6	6	284.417	15	13.7471	2.7282	1.25285	0.0835233	0.0835233	14.3736	0.459222
6	7	285	27	30.7805	4.3866	-3.78053	-0.14002	0.14002	28.8903	-0.861836
6	8	456.083	17	17.0129	2.9686	-0.01293	-0.000760588	0.000760588	17.0065	-0.00435559
6	9	459.417	16	13.9705	2.8466	2.02949	0.126843	0.126843	14.9853	0.712952
6	10	459.917	34	32.1638	5.5934	1.83616	0.0540047	0.0540047	33.0819	0.328273
7	1	45.6833	8.3	9.63192	2.02778	-1.33192	-0.160472	0.160472	8.96596	-0.656836
7	2	48.0833	6.5	7.69711	1.86715	-1.19711	-0.184171	0.184171	7.09856	-0.641143
7	3	49.2333	33	27.8842	5.4102	5.11585	0.155026	0.155026	30.4421	0.945594
7	4	93.25	11	11.4659	2.2906	-0.4659	-0.0423545	0.0423545	11.2329	-0.203396
7	5	96.4167	8.3	8.97761	2.02778	-0.677608	-0.0816395	0.0816395	8.6388	-0.334162
7	6	96.9167	44	43.6567	7.6234	0.34332	0.00780273	0.00780273	43.8283	0.045035
7	7	165.25	12	11.7759	2.3946	0.22406	0.0186717	0.0186717	11.888	0.0935689
7	8	168.167	9.5	8.9632	2.14135	0.536804	0.0565057	0.0565057	9.2316	0.250685
7	9	168.7	47	44.5697	8.3026	2.43029	0.0517083	0.0517083	45.7849	0.292714
7	10	333.25	16	14.8714	2.8466	1.12858	0.0705362	0.0705362	15.4357	0.396466
7	11	336.167	12	11.8866	2.3946	0.11336	0.00944667	0.00944667	11.9433	0.0473398
7	12	336.667	57	48.8698	10.8006	8.13025	0.142636	0.142636	52.9349	0.752759
8	1	71.3333	34	32.4334	5.5934	1.5666	0.0460765	0.0460765	33.2167	0.28008
8	2	118.95	28	25.0875	4.5482	2.91249	0.104017	0.104017	26.5438	0.640361
8	3	165	25	19.5701	4.0742	5.42992	0.217197	0.217197	22.285	1.33276
8	4	212.083	14	11.3359	2.6134	2.6641	0.190293	0.190293	12.668	1.0194
8	5	259.833	17	18.0427	2.9686	-1.04268	-0.0613341	0.0613341	17.5213	-0.351236
8	6	332.083	14	15.1788	2.6134	-1.17879	-0.0841993	0.0841993	14.5894	-0.451056
8	7	335.25	9.1	9.83329	2.10292	-0.733292	-0.0805815	0.0805815	9.46665	-0.348702
8	8	335.75	29	26.7703	4.7134	2.22968	0.0768855	0.0768855	27.8852	0.473051
8	9	428.2	15	13.6533	2.7282	1.34673	0.089782	0.089782	14.3266	0.493633
8	10	431.167	8.7	8.94447	2.06506	-0.244468	-0.0280998	0.0280998	8.82223	-0.118383
8	11	431.667	27	27.5653	4.3866	-0.56527	-0.0209359	0.0209359	27.2826	-0.128863
8	12	596	7.3	6.99689	1.9371	0.303111	0.0415221	0.0415221	7.14844	0.156477
8	13	599.083	6.8	6.8815	1.89311	-0.081495	-0.0119846	0.0119846	6.84075	-0.0430482
8	14	600.033	23	26.4502	3.7762	-3.45019	-0.150008	0.150008	24.7251	-0.913667
8	15	764.167	11	13.1963	2.2906	-2.19628	-0.199662	0.199662	12.0981	-0.958823
8	16	767	7.6	8.84578	1.96393	-1.24578	-0.163918	0.163918	8.22289	-0.63433
8	17	767.5	35	28.7338	5.7802	6.26623	0.179035	0.179035	31.8669	1.08409
8	18	932.167	14	14.7241	2.6134	-0.72412	-0.0517229	0.0517229	14.3621	-0.27708
8	19	935.083	8.9	8.46176	2.08392	0.438239	0.0492403	0.0492403	8.68088	0.210296
8	20	935.75	29	28.7731	4.7134	0.22692	0.00782483	0.00782483	28.8865	0.0481436
9	1	48.0833	10	10.5421	2.1902	-0.54214	-0.054214	0.054214	10.2711	-0.24753
9	2	51.4	5.4	7.29505	1.77473	-1.89504	-0.350934	0.350934	6.34752	-1.06779
9	3	51.9167	47	40.3061	8.3026	6.69389	0.142423	0.142423	43.6531	0.80624
9	4	216.5	17	16.1673	2.9686	0.8327	0.0489824	0.0489824	16.5836	0.280503
9	5	218.3	15	12.0141	2.7282	2.98591	0.199061	0.199061	13.507	1.09446
9	6	218.7	51	44.8075	9.2586	6.19249	0.121421	0.121421	47.9038	0.668837
10	1	36	25	21.0271	4.0742	3.97294	0.158918	0.158918	23.0135	0.975146
10	2	39.95	20	15.944	3.3562	4.05598	0.202799	0.202799	17.972	1.2085
10	3	84.6833	21	20.1453	3.4926	0.85475	0.0407024	0.0407024	20.5726	0.244732
10	4	86.25	20	19.9025	3.3562	0.09751	0.0048755	0.0048755	19.9512	0.0290537
10	5	88.3333	15	15.2396	2.7282	-0.23958	-0.015972	0.015972	15.1198	-0.0878161
10	6	89	48	41.8339	8.5362	6.16609	0.12846	0.12846	44.917	0.722346
10	7	163.083	30	15.7757	4.8822	14.2243	0.474143	0.474143	22.8879	2.9135
10	8	212.75	16	17.1559	2.8466	-1.15593	-0.0722456	0.0722456	16.578	-0.406074
10	9	215	15	13.1219	2.7282	1.87815	0.12521	0.12521	14.0609	0.688421
10	10	215.5	53	40.0425	9.7582	12.9575	0.244482	0.244482	46.5212	1.32786
10	11	255	15	18.8401	2.7282	-3.84009	-0.256006	0.256006	16.92	-1.40755
10	12	257.25	13	18.5149	2.5022	-5.51489	-0.424222	0.424222	15.7574	-2.20402
10	13	257.75	68	18.4434	13.9642	49.5566	0.728774	0.728774	43.2217	3.54883
10	14	328.083	13	12.2965	2.5022	0.70348	0.0541138	0.0541138	12.6483	0.281145
10	15	331	11	8.95828	2.2906	2.04172	0.185611	0.185611	9.97914	0.891346
10	16	331.5	21	22.7645	3.4926	-1.76451	-0.0840243	0.0840243	21.8823	-0.505214
10	17	375	14	12.5269	2.6134	1.47305	0.105218	0.105218	13.2635	0.563653
10	18	377.25	9.2	9.79092	2.11247	-0.590915	-0.0642299	0.0642299	9.49546	-0.279727
10	19	377.75	22	25.4	3.6326	-3.39997	-0.154544	0.154544	23.7	-0.93596
11	1	96.95	5.2	5.6625	1.75839	-0.462503	-0.0889429	0.0889429	5.43125	-0.263026
11	2	98.5	4	5.00091	1.6634	-1.00091	-0.250228	0.250228	4.50046	-0.601727
11	3	99.0333	35	30.2219	5.7802	4.77805	0.136516	0.136516	32.611	0.826624
12	1	51.3333	8.4	7.96691	2.03705	0.433091	0.0515585	0.0515585	8.18345	0.212607
12	2	54.8333	5.2	6.52447	1.75839	-1.32447	-0.254705	0.254705	5.86223	-0.753225
12	3	55.3333	21	24.2561	3.4926	-3.25611	-0.155053	0.155053	22.6281	-0.932288
12	4	216.333	9.8	11.953	2.17055	-2.15297	-0.219691	0.219691	10.8765	-0.9919
12	5	220.417	33	25.301	5.4102	7.69902	0.233304	0.233304	29.1505	1.42306
12	6	266.917	11	11.2477	2.2906	-0.24772	-0.02252	0.02252	11.1239	-0.108146
12	7	270.75	33	22.841	5.4102	10.159	0.307848	0.307848	27.9205	1.87774
12	8	271.1	24	22.0754	3.9234	1.92461	0.0801921	0.0801921	23.0377	0.490546
13	1	2.16667	15	17.1547	2.7282	-2.1547	-0.143647	0.143647	16.0773	-0.789788
13	2	16	11	9.34273	2.2906	1.65727	0.150661	0.150661	10.1714	0.723509
13	3	23.5	18	19.7145	3.0942	-1.71449	-0.0952494	0.0952494	18.8572	-0.554098
13	4	40.0167	14	12.0875	2.6134	1.91253	0.136609	0.136609	13.0437	0.731817
13	5	50.25	20	17.7895	3.3562	2.21054	0.110527	0.110527	18.8947	0.658644
13	6	56	19	15.4943	3.2234	3.50569	0.18451	0.18451	17.2472	1.08758
13	7	59	18	14.9948	3.0942	3.00517	0.166954	0.166954	16.4974	0.971227
13	8	80.4	16	16.3778	2.8466	-0.37783	-0.0236144	0.0236144	16.1889	-0.13273
13	9	88.5333	16	15.1344	2.8466	0.86561	0.0541006	0.0541006	15.5672	0.304086
13	10	142.533	12	16.1776	2.3946	-4.1776	-0.348133	0.348133	14.0888	-1.74459
13	11	152.167	8.6	13.239	2.05569	-4.63902	-0.539421	0.539421	10.9195	-2.25668
13	12	167.65	17	18.5498	2.9686	-1.54976	-0.0911624	0.0911624	17.7749	-0.522051
13	13	175.717	16	15.5537	2.8466	0.4463	0.0278938	0.0278938	15.7768	0.156784
13	14	200.733	17	16.0622	2.9686	0.93783	0.0551665	0.0551665	16.5311	0.315917
13	15	392	21	3.14643	3.4926	17.8536	0.85017	0.85017	12.0732	5.11183
14	1	93.0667	5	4.9364	1.7422	0.063598	0.0127196	0.0127196	4.9682	0.0365044
14	2	95.9833	3.5	3.50712	1.62535	-0.007115	-0.00203286	0.00203286	3.50356	-0.00437752
14	3	96.5667	53	44.3941	9.7582	8.60588	0.162375	0.162375	48.6971	0.881913
14	4	260.9	7	6.35378	1.9106	0.646218	0.0923169	0.0923169	6.67689	0.338228
14	5	264.567	24	29.2599	3.9234	-5.25994	-0.219164	0.219164	26.63	-1.34066
14	6	309.483	5.6	7.40413	1.79121	-1.80413	-0.322165	0.322165	6.50206	-1.00721
14	7	311.817	5.1	5.69005	1.75028	-0.590049	-0.115696	0.115696	5.39502	-0.337117
14	8	312.483	50	26.6007	9.0142	23.3993	0.467987	0.467987	38.3003	2.59583
14	9	357.4	9.6	7.89148	2.15105	1.70852	0.177971	0.177971	8.74574	0.794272
14	10	359.65	6.7	6.13783	1.88442	0.562172	0.0839063	0.0839063	6.41891	0.298326
14	11	360.733	29	32.438	4.7134	-3.438	-0.118552	0.118552	30.719	-0.72941
15	1	47.5	9.5	9.30237	2.14135	0.197629	0.0208031	0.0208031	9.40119	0.0922918
15	2	48.0833	35	35.541	5.7802	-0.54102	-0.0154577	0.0154577	35.2705	-0.0935988
16	1	2.75	28	23.7058	4.5482	4.29422	0.153365	0.153365	25.8529	0.944158
16	2	41.4167	13	11.8232	2.5022	1.17684	0.0905262	0.0905262	12.4116	0.470322
16	3	43.9167	8.3	9.30171	2.02778	-1.0017	-0.120687	0.120687	8.80085	-0.49399
16	4	44.5	45	35.3326	7.8462	9.66738	0.214831	0.214831	40.1663	1.23211
16	5	62	16	16.8022	2.8466	-0.80218	-0.0501362	0.0501362	16.4011	-0.281803
16	6	114.833	9.8	10.5225	2.17055	-0.72246	-0.0737204	0.0737204	10.1612	-0.332846
16	7	118.333	7	7.81958	1.9106	-0.81958	-0.117083	0.117083	7.40979	-0.428965
16	8	118.917	41	32.9075	6.9766	8.09252	0.197379	0.197379	36.9537	1.15995
16	9	158	14	12.4411	2.6134	1.55889	0.111349	0.111349	13.2206	0.596499
16	10	163.5	8.7	9.1339	2.06506	-0.433896	-0.0498731	0.0498731	8.91695	-0.210113
16	11	166	22	29.3644	3.6326	-7.36442	-0.334746	0.334746	25.6822	-2.02731
16	12	208.25	11	13.0362	2.2906	-2.03619	-0.185108	0.185108	12.0181	-0.888933
16	13	211.5	8.1	9.76345	2.00936	-1.66345	-0.205365	0.205365	8.93173	-0.827853
16	14	212	35	33.2914	5.7802	1.70864	0.0488183	0.0488183	34.1457	0.295602
16	15	280.25	12	10.6209	2.3946	1.37915	0.114929	0.114929	11.3104	0.575942
16	16	284.5	8	8.29273	2.0002	-0.292734	-0.0365917	0.0365917	8.14637	-0.146352
16	17	285	33	29.2719	5.4102	3.7281	0.112973	0.112973	31.136	0.689087
16	18	376.917	15	12.9713	2.7282	2.0287	0.135247	0.135247	13.9856	0.743604
16	19	379.75	10	10.7045	2.1902	-0.70453	-0.070453	0.070453	10.3523	-0.321674
16	20	380.25	29	10.3427	4.7134	18.6574	0.643357	0.643357	19.6713	3.95836
16	21	448.833	12	10.9053	2.3946	1.09471	0.0912258	0.0912258	11.4526	0.457158
16	22	452	8.5	9.04208	2.04635	-0.54208	-0.0637741	0.0637741	8.77104	-0.264901
16	23	453.633	30	21.4531	4.8822	8.54695	0.284898	0.284898	25.7265	1.75063
16	24	521	22	28.7768	3.6326	-6.77679	-0.308036	0.308036	25.3884	-1.86555
17	1	52.0333	13	11.1062	2.5022	1.89384	0.14568	0.14568	12.0531	0.75687
17	2	55.4667	11	8.85305	2.2906	2.14695	0.195177	0.195177	9.92653	0.937286
17	3	56.0833	34	29.5638	5.5934	4.4362	0.130476	0.130476	31.7819	0.793113
17	4	220	12	12.2235	2.3946	-0.22353	-0.0186275	0.0186275	12.1118	-0.0933475
17	5	223.333	8.1	9.77241	2.00936	-1.67241	-0.20647	0.20647	8.9362	-0.832309
17	6	223.917	32	31.2539	5.2306	0.74612	0.0233163	0.0233163	31.6269	0.142645
17	7	388.25	13	12.4403	2.5022	0.55972	0.0430554	0.0430554	12.7201	0.223691
17	8	391.5	12	9.58025	2.3946	2.41975	0.201646	0.201646	10.7901	1.0105
17	9	392.25	25	30.7201	4.0742	-5.72007	-0.228803	0.228803	27.86	-1.40397
17	10	555.833	13	12.0801	2.5022	0.91992	0.0707631	0.0707631	12.54	0.367644
17	11	559.25	11	9.22989	2.2906	1.77011	0.160919	0.160919	10.1149	0.772772
17	12	559.833	40	31.3358	6.7682	8.66425	0.216606	0.216606	35.6679	1.28014
17	13	723.75	12	12.3587	2.3946	-0.35869	-0.0298908	0.0298908	12.1793	-0.149791
17	14	727.5	10	8.91236	2.1902	1.08764	0.108764	0.108764	9.45618	0.496592
17	15	728	11	8.56102	2.2906	2.43898	0.221725	0.221725	9.78051	1.06478
17	16	863.75	6.8	11.6424	1.89311	-4.84242	-0.712121	0.712121	9.22121	-2.55792

## Sheet: Population predictions Haga
Patient number	Measurement number per patient	Clocktime(hours)	C measured	C predicted	SD	Prediction error	Relative prediction error	Absolute prediction error	MEAN pred and obs	Weighted residuals
1	1	118	11	13.9925	2.2906	-2.99251	-0.272046	0.272046	12.4963	-1.30643
1	2	214.917	8.9	12.4578	2.08392	-3.55776	-0.399748	0.399748	10.6789	-1.70725
1	3	216	30	39.3056	4.8822	-9.30556	-0.310185	0.310185	34.6528	-1.90602
2	1	43.5	5.5	8.03877	1.78295	-2.53877	-0.461595	0.461595	6.76939	-1.42392
2	2	117.283	8.2	10.4182	2.01855	-2.21817	-0.270509	0.270509	9.30908	-1.09889
2	3	165.233	5	11.7298	1.7422	-6.72983	-1.34597	1.34597	8.36491	-3.86283
3	1	54.25	6.4	10.0743	1.85857	-3.67431	-0.574111	0.574111	8.23716	-1.97696
3	2	58.1333	3.9	6.98084	1.65572	-3.08084	-0.78996	0.78996	5.44042	-1.86073
3	3	58.7	27	32.9853	4.3866	-5.98528	-0.221677	0.221677	29.9926	-1.36445
4	1	48.25	18	17.0247	3.0942	0.9753	0.0541833	0.0541833	17.5123	0.315203
4	2	100.25	6.9	8.6199	1.90184	-1.7199	-0.249261	0.249261	7.75995	-0.904335
5	1	4	14	17.1153	2.6134	-3.11527	-0.222519	0.222519	15.5576	-1.19204
5	2	165.483	19	30.0299	3.2234	-11.0299	-0.580523	0.580523	24.515	-3.42183
6	1	48	9.3	9.90194	2.12206	-0.601936	-0.0647243	0.0647243	9.60097	-0.283656
6	2	51	8.6	7.57772	2.05569	1.02228	0.11887	0.11887	8.08886	0.497295
6	3	52	21	23.4493	3.4926	-2.44926	-0.116631	0.116631	22.2246	-0.701271
6	4	120	11	14.5837	2.2906	-3.58367	-0.325788	0.325788	12.7918	-1.56451
6	5	123.75	29	30.7564	4.7134	-1.75637	-0.0605645	0.0605645	29.8782	-0.372633
6	6	284.417	15	9.67149	2.7282	5.32851	0.355234	0.355234	12.3357	1.95312
6	7	285	27	29.912	4.3866	-2.91199	-0.107851	0.107851	28.456	-0.663838
6	8	456.083	17	10.993	2.9686	6.00697	0.353351	0.353351	13.9965	2.0235
6	9	459.417	16	8.42589	2.8466	7.57411	0.473382	0.473382	12.2129	2.66076
6	10	459.917	34	30.1821	5.5934	3.8179	0.112291	0.112291	32.091	0.682572
7	1	45.6833	8.3	12.8823	2.02778	-4.58225	-0.552078	0.552078	10.5911	-2.25974
7	2	48.0833	6.5	10.0194	1.86715	-3.51936	-0.54144	0.54144	8.25968	-1.88488
7	3	49.2333	33	28.3012	5.4102	4.69876	0.142387	0.142387	30.6506	0.8685
7	4	93.25	11	12.0942	2.2906	-1.09423	-0.0994755	0.0994755	11.5471	-0.477705
7	5	96.4167	8.3	9.0789	2.02778	-0.778896	-0.0938429	0.0938429	8.68945	-0.384112
7	6	96.9167	44	36.8573	7.6234	7.14272	0.162335	0.162335	40.4286	0.936947
7	7	165.25	12	9.1743	2.3946	2.8257	0.235475	0.235475	10.5871	1.18003
7	8	168.167	9.5	6.55085	2.14135	2.94915	0.310437	0.310437	8.02543	1.37724
7	9	168.7	47	35.1769	8.3026	11.8231	0.251555	0.251555	41.0885	1.42402
7	10	333.25	16	9.66303	2.8466	6.33697	0.396061	0.396061	12.8315	2.22615
7	11	336.167	12	7.31327	2.3946	4.68673	0.390561	0.390561	9.65664	1.95721
7	12	336.667	57	36.7482	10.8006	20.2518	0.355296	0.355296	46.8741	1.87507
8	1	71.3333	34	17.7589	5.5934	16.2411	0.477681	0.477681	25.8794	2.90363
8	2	118.95	28	11.4644	4.5482	16.5356	0.590556	0.590556	19.7322	3.63563
8	3	165	25	7.50835	4.0742	17.4917	0.699666	0.699666	16.2542	4.29327
8	4	212.083	14	4.22337	2.6134	9.77663	0.698331	0.698331	9.11169	3.74096
8	5	259.833	17	8.85844	2.9686	8.14156	0.478915	0.478915	12.9292	2.74256
8	6	332.083	14	7.07344	2.6134	6.92656	0.494754	0.494754	10.5367	2.6504
8	7	335.25	9.1	5.2828	2.10292	3.8172	0.419472	0.419472	7.1914	1.81519
8	8	335.75	29	20.8394	4.7134	8.16062	0.281401	0.281401	24.9197	1.73137
8	9	428.2	15	7.34435	2.7282	7.65565	0.510377	0.510377	11.1722	2.80612
8	10	431.167	8.7	5.52761	2.06506	3.17239	0.364643	0.364643	7.1138	1.53622
8	11	431.667	27	22.2659	4.3866	4.7341	0.175337	0.175337	24.633	1.07922
8	12	596	7.3	2.4601	1.9371	4.8399	0.663	0.663	4.88005	2.49853
8	13	599.083	6.8	2.39136	1.89311	4.40864	0.648329	0.648329	4.59568	2.32878
8	14	600.033	23	19.2992	3.7762	3.70082	0.160905	0.160905	21.1496	0.980038
8	15	764.167	11	7.15284	2.2906	3.84716	0.349742	0.349742	9.07642	1.67954
8	16	767	7.6	5.45424	1.96393	2.14576	0.282337	0.282337	6.52712	1.09259
8	17	767.5	35	23.6182	5.7802	11.3818	0.325194	0.325194	29.3091	1.9691
8	18	932.167	14	8.20526	2.6134	5.79474	0.41391	0.41391	11.1026	2.21732
8	19	935.083	8.9	5.69734	2.08392	3.20266	0.35985	0.35985	7.29867	1.53685
8	20	935.75	29	23.687	4.7134	5.31301	0.183207	0.183207	26.3435	1.12721
9	1	48.0833	10	9.55219	2.1902	0.44781	0.044781	0.044781	9.77609	0.204461
9	2	51.4	5.4	6.21593	1.77473	-0.815928	-0.151098	0.151098	5.80796	-0.459748
9	3	51.9167	47	30.2737	8.3026	16.7263	0.355879	0.355879	38.6369	2.01458
9	4	216.5	17	10.1462	2.9686	6.85379	0.403164	0.403164	13.5731	2.30876
9	5	218.3	15	7.43404	2.7282	7.56596	0.504398	0.504398	11.217	2.77324
9	6	218.7	51	31.4377	9.2586	19.5623	0.383575	0.383575	41.2188	2.11288
10	1	36	25	11.9315	4.0742	13.0685	0.522741	0.522741	18.4657	3.20763
10	2	39.95	20	9.27732	3.3562	10.7227	0.536134	0.536134	14.6387	3.19489
10	3	84.6833	21	12.0347	3.4926	8.96528	0.426918	0.426918	16.5174	2.56694
10	4	86.25	20	11.8847	3.3562	8.11526	0.405763	0.405763	15.9424	2.41799
10	5	88.3333	15	9.34669	2.7282	5.65331	0.376887	0.376887	12.1733	2.07217
10	6	89	48	32.9869	8.5362	15.0131	0.312773	0.312773	40.4935	1.75875
10	7	163.083	30	9.61244	4.8822	20.3876	0.679585	0.679585	19.8062	4.1759
10	8	212.75	16	10.5784	2.8466	5.42164	0.338853	0.338853	13.2892	1.9046
10	9	215	15	8.30884	2.7282	6.69116	0.446077	0.446077	11.6544	2.45259
10	10	215.5	53	32.0894	9.7582	20.9106	0.39454	0.39454	42.5447	2.14288
10	11	255	15	11.7564	2.7282	3.24363	0.216242	0.216242	13.3782	1.18893
10	12	257.25	13	11.5465	2.5022	1.45348	0.111806	0.111806	12.2733	0.580881
10	13	257.75	68	11.5004	13.9642	56.4996	0.830876	0.830876	39.7502	4.04603
10	14	328.083	13	8.05528	2.5022	4.94472	0.380363	0.380363	10.5276	1.97615
10	15	331	11	6.09345	2.2906	4.90655	0.44605	0.44605	8.54672	2.14204
10	16	331.5	21	18.2961	3.4926	2.7039	0.128757	0.128757	19.648	0.77418
10	17	375	14	8.09305	2.6134	5.90695	0.421925	0.421925	11.0465	2.26025
10	18	377.25	9.2	6.46922	2.11247	2.73078	0.296824	0.296824	7.83461	1.2927
10	19	377.75	22	20.2726	3.6326	1.72739	0.0785177	0.0785177	21.1363	0.475524
11	1	96.95	5.2	9.54844	1.75839	-4.34844	-0.836238	0.836238	7.37422	-2.47296
11	2	98.5	4	8.57452	1.6634	-4.57452	-1.14363	1.14363	6.28726	-2.7501
11	3	99.0333	35	29.0622	5.7802	5.93782	0.169652	0.169652	32.0311	1.02727
12	1	51.3333	8.4	8.81834	2.03705	-0.418344	-0.0498029	0.0498029	8.60917	-0.205368
12	2	54.8333	5.2	6.95326	1.75839	-1.75326	-0.337166	0.337166	6.07663	-0.997083
12	3	55.3333	21	26.1314	3.4926	-5.1314	-0.244352	0.244352	23.5657	-1.46922
12	4	216.333	9.8	11.1209	2.17055	-1.32093	-0.134789	0.134789	10.4605	-0.608569
12	5	220.417	33	25.3229	5.4102	7.67712	0.23264	0.23264	29.1614	1.41901
12	6	266.917	11	9.9764	2.2906	1.0236	0.0930545	0.0930545	10.4882	0.446869
12	7	270.75	33	22.1514	5.4102	10.8486	0.328746	0.328746	27.5757	2.00522
12	8	271.1	24	21.4091	3.9234	2.59094	0.107956	0.107956	22.7045	0.660381
13	1	2.16667	15	24.4427	2.7282	-9.44269	-0.629513	0.629513	19.7213	-3.46114
13	2	16	11	11.9473	2.2906	-0.94734	-0.0861218	0.0861218	11.4737	-0.413577
13	3	23.5	18	30.7261	3.0942	-12.7261	-0.707006	0.707006	24.3631	-4.11289
13	4	40.0167	14	15.949	2.6134	-1.94897	-0.139212	0.139212	14.9745	-0.74576
13	5	50.25	20	23.1864	3.3562	-3.18635	-0.159318	0.159318	21.5932	-0.949392
13	6	56	19	20.5004	3.2234	-1.50042	-0.0789695	0.0789695	19.7502	-0.465477
13	7	59	18	20.0322	3.0942	-2.03221	-0.112901	0.112901	19.0161	-0.65678
13	8	80.4	16	21.8434	2.8466	-5.84335	-0.365209	0.365209	18.9217	-2.05275
13	9	88.5333	16	20.5785	2.8466	-4.57854	-0.286159	0.286159	18.2893	-1.60842
13	10	142.533	12	22.6117	2.3946	-10.6117	-0.884311	0.884311	17.3059	-4.43153
13	11	152.167	8.6	19.084	2.05569	-10.484	-1.21907	1.21907	13.842	-5.09998
13	12	167.65	17	25.966	2.9686	-8.96604	-0.527414	0.527414	21.483	-3.02029
13	13	175.717	16	22.2723	2.8466	-6.27228	-0.392017	0.392017	19.1361	-2.20343
13	14	200.733	17	22.6719	2.9686	-5.67192	-0.333642	0.333642	19.836	-1.91064
13	15	392	21	5.95007	3.4926	15.0499	0.716664	0.716664	13.475	4.30909
14	1	93.0667	5	7.5315	1.7422	-2.5315	-0.5063	0.5063	6.26575	-1.45305
14	2	95.9833	3.5	5.44683	1.62535	-1.94683	-0.556238	0.556238	4.47342	-1.19779
14	3	96.5667	53	50.1355	9.7582	2.86448	0.0540468	0.0540468	51.5678	0.293546
14	4	260.9	7	10.7067	1.9106	-3.70673	-0.529533	0.529533	8.85337	-1.94009
14	5	264.567	24	35.4345	3.9234	-11.4345	-0.476438	0.476438	29.7173	-2.91444
14	6	309.483	5.6	11.5394	1.79121	-5.93935	-1.0606	1.0606	8.56968	-3.31583
14	7	311.817	5.1	8.97627	1.75028	-3.87627	-0.760052	0.760052	7.03813	-2.21466
14	8	312.483	50	32.3091	9.0142	17.6909	0.353819	0.353819	41.1545	1.96256
14	9	357.4	9.6	12.036	2.15105	-2.43596	-0.253746	0.253746	10.818	-1.13245
14	10	359.65	6.7	9.46517	1.88442	-2.76517	-0.412712	0.412712	8.08258	-1.46738
14	11	360.733	29	37.7489	4.7134	-8.74892	-0.301687	0.301687	33.3745	-1.85618
15	1	47.5	9.5	9.0702	2.14135	0.4298	0.0452421	0.0452421	9.2851	0.200715
15	2	48.0833	35	36.1257	5.7802	-1.12575	-0.0321643	0.0321643	35.5629	-0.19476
16	1	2.75	28	22.7395	4.5482	5.26053	0.187876	0.187876	25.3697	1.15662
16	2	41.4167	13	11.0188	2.5022	1.98123	0.152402	0.152402	12.0094	0.791795
16	3	43.9167	8.3	8.71426	2.02778	-0.414256	-0.0499104	0.0499104	8.50713	-0.20429
16	4	44.5	45	34.9395	7.8462	10.0605	0.223568	0.223568	39.9697	1.28222
16	5	62	16	15.8121	2.8466	0.1879	0.0117438	0.0117438	15.9061	0.0660086
16	6	114.833	9.8	10.3306	2.17055	-0.53056	-0.0541388	0.0541388	10.0653	-0.244436
16	7	118.333	7	7.70411	1.9106	-0.704107	-0.100587	0.100587	7.35205	-0.368527
16	8	118.917	41	32.9853	6.9766	8.01469	0.19548	0.19548	36.9927	1.1488
16	9	158	14	12.2022	2.6134	1.79778	0.128413	0.128413	13.1011	0.687908
16	10	163.5	8.7	9.00216	2.06506	-0.302157	-0.0347307	0.0347307	8.85108	-0.146319
16	11	166	22	29.3306	3.6326	-7.33059	-0.333209	0.333209	25.6653	-2.018
16	12	208.25	11	12.8765	2.2906	-1.87654	-0.170595	0.170595	11.9383	-0.819235
16	13	211.5	8.1	9.67341	2.00936	-1.57341	-0.194249	0.194249	8.88671	-0.783043
16	14	212	35	33.3585	5.7802	1.64148	0.0468994	0.0468994	34.1793	0.283983
16	15	280.25	12	10.7634	2.3946	1.23662	0.103052	0.103052	11.3817	0.51642
16	16	284.5	8	8.43473	2.0002	-0.434727	-0.0543409	0.0543409	8.21736	-0.217342
16	17	285	33	29.5707	5.4102	3.42935	0.10392	0.10392	31.2853	0.633868
16	18	376.917	15	12.9461	2.7282	2.05391	0.136927	0.136927	13.973	0.752844
16	19	379.75	10	10.6946	2.1902	-0.69458	-0.069458	0.069458	10.3473	-0.317131
16	20	380.25	29	10.3467	4.7134	18.6533	0.643218	0.643218	19.6733	3.95751
16	21	448.833	12	11.0986	2.3946	0.9014	0.0751167	0.0751167	11.5493	0.37643
16	22	452	8.5	9.22666	2.04635	-0.726663	-0.0854898	0.0854898	8.86333	-0.355102
16	23	453.633	30	21.5177	4.8822	8.48227	0.282742	0.282742	25.7589	1.73739
16	24	521	22	29.0397	3.6326	-7.03971	-0.319987	0.319987	25.5199	-1.93793
17	1	52.0333	13	8.52661	2.5022	4.47339	0.344107	0.344107	10.7633	1.78778
17	2	55.4667	11	6.97799	2.2906	4.02201	0.365637	0.365637	8.989	1.75588
17	3	56.0833	34	25.9079	5.5934	8.09208	0.238002	0.238002	29.954	1.44672
17	4	220	12	9.47149	2.3946	2.52851	0.210709	0.210709	10.7357	1.05592
17	5	223.333	8.1	7.76628	2.00936	0.333719	0.0411999	0.0411999	7.93314	0.166082
17	6	223.917	32	27.3617	5.2306	4.63827	0.144946	0.144946	29.6809	0.886757
17	7	388.25	13	9.66012	2.5022	3.33988	0.256914	0.256914	11.3301	1.33478
17	8	391.5	12	7.66838	2.3946	4.33162	0.360968	0.360968	9.83419	1.80891
17	9	392.25	25	27.0101	4.0742	-2.01008	-0.0804032	0.0804032	26.005	-0.493368
17	10	555.833	13	9.47049	2.5022	3.52951	0.2715	0.2715	11.2352	1.41056
17	11	559.25	11	7.46946	2.2906	3.53054	0.320958	0.320958	9.23473	1.54132
17	12	559.833	40	27.4601	6.7682	12.5399	0.313497	0.313497	33.73	1.85277
17	13	723.75	12	9.65648	2.3946	2.34352	0.195293	0.195293	10.8282	0.978668
17	14	727.5	10	7.23738	2.1902	2.76262	0.276262	0.276262	8.61869	1.26135
17	15	728	11	6.99063	2.2906	4.00937	0.364489	0.364489	8.99531	1.75036
17	16	863.75	6.8	9.48299	1.89311	-2.68299	-0.394557	0.394557	8.14149	-1.41724

## Sheet: Individual predictions UMCG
Patient number	Measurement number per patient	Clocktime(hours)	C measured	C predicted	SD	Prediction error	Relative prediction error	Absolute prediction error	MEAN pred and obs	Weighted residuals
1	1	116.5	18.5	19.423	3.15835	-0.923	-0.0498919	0.0498919	18.9615	-0.292241
1	2	146.7	23.9	15.2341	3.90852	8.66587	0.362589	0.362589	19.5671	2.21718
1	3	167.5	19.4	14.0951	3.27609	5.30494	0.273451	0.273451	16.7475	1.61929
1	4	239.75	22.7	24.0162	3.73274	-1.31619	-0.0579819	0.0579819	23.3581	-0.352607
1	5	287	28.4	30.9148	4.61385	-2.51476	-0.0885479	0.0885479	29.6574	-0.545046
1	6	335.75	31.9	33.0068	5.21284	-1.10684	-0.0346972	0.0346972	32.4534	-0.21233
1	7	359.75	37.8	37.8494	6.32239	-0.04945	-0.0013082	0.0013082	37.8247	-0.00782141
1	8	383.75	40.8	41.7398	6.93463	-0.93983	-0.023035	0.023035	41.2699	-0.135527
1	9	389	52	57.4775	9.5066	-5.47751	-0.105337	0.105337	54.7388	-0.57618
2	1	43	13.2	8.53304	2.52415	4.66696	0.353558	0.353558	10.8665	1.84892
2	2	50	7.9	5.69393	1.99108	2.20607	0.279249	0.279249	6.79696	1.10798
2	3	52	19.2	23.5845	3.24967	-4.38453	-0.228361	0.228361	21.3923	-1.34922
2	4	115	14	10.0029	2.6134	3.9971	0.285507	0.285507	12.0015	1.52946
2	5	122	4.1	6.67474	1.67112	-2.57474	-0.627986	0.627986	5.38737	-1.54073
2	6	163	12.9	12.8095	2.49128	0.09053	0.00701783	0.00701783	12.8547	0.0363388
3	1	335	13.4	13.627	2.54625	-0.22702	-0.0169418	0.0169418	13.5135	-0.0891586
4	1	168	19	15.6595	3.2234	3.34047	0.175814	0.175814	17.3298	1.03632
4	2	336	17.7	20.2956	3.05614	-2.59556	-0.146642	0.146642	18.9978	-0.849293
4	3	504	19.2	21.6679	3.24967	-2.46789	-0.128536	0.128536	20.4339	-0.759427
4	4	672	21.2	22.076	3.52031	-0.87597	-0.0413193	0.0413193	21.638	-0.248833
4	5	840	21.3	22.1972	3.53422	-0.8972	-0.0421221	0.0421221	21.7486	-0.253861
4	6	1007.75	20.3	22.2542	3.39674	-1.95421	-0.0962665	0.0962665	21.2771	-0.575319
4	7	1175.75	23.8	22.2665	3.89367	1.53352	0.0644336	0.0644336	23.0332	0.393849
4	8	1511.75	16.1	15.4976	2.85864	0.6024	0.0374161	0.0374161	15.7988	0.21073
4	9	1679.75	19.2	15.0408	3.24967	4.15924	0.216627	0.216627	17.1204	1.2799
4	10	1847.75	16.3	14.905	2.88282	1.39495	0.0855798	0.0855798	15.6025	0.483884
4	11	2015.75	16.6	14.8635	2.91937	1.73651	0.104609	0.104609	15.7317	0.594824
4	12	2183.75	15.8	14.851	2.82263	0.94904	0.0600658	0.0600658	15.3255	0.336225
4	13	2351.75	14	14.8494	2.6134	-0.84936	-0.0606686	0.0606686	14.4247	-0.325002
5	1	119.5	25.7	19.4795	4.1819	6.22046	0.242041	0.242041	22.5898	1.48747
5	2	215.333	23.9	24.7981	3.90852	-0.89806	-0.0375757	0.0375757	24.349	-0.22977
6	1	46.5	19.4	15.6379	3.27609	3.76209	0.193922	0.193922	17.519	1.14835
6	2	142.5	27.4	28.3566	4.45081	-0.95658	-0.0349117	0.0349117	27.8783	-0.214923
7	1	47	8.5	8.85967	2.04635	-0.359674	-0.0423146	0.0423146	8.67984	-0.175764
8	1	236.5	23.2	20.4946	3.80535	2.7054	0.116612	0.116612	21.8473	0.710946
9	1	335.75	21.1	20.6168	3.50644	0.48315	0.0228981	0.0228981	20.8584	0.137789
9	2	503.75	23.5	21.9067	3.84935	1.59327	0.0677987	0.0677987	22.7034	0.413906
9	3	839.75	18.1	18.4488	3.10696	-0.34882	-0.0192718	0.0192718	18.2744	-0.112271
10	1	167.5	4.9	5.7359	1.73416	-0.835899	-0.170592	0.170592	5.31795	-0.48202
10	2	215.5	9.8	11.4174	2.17055	-1.6174	-0.165041	0.165041	10.6087	-0.745156
10	3	263.5	14.9	13.664	2.71656	1.23595	0.0829497	0.0829497	14.282	0.454969
10	4	335.5	11.3	10.1935	2.32142	1.10649	0.0979195	0.0979195	10.7468	0.476643
11	1	96	7.4	8.64646	1.94601	-1.24646	-0.168441	0.168441	8.02323	-0.640522
11	2	145.567	6.2	6.85733	1.84151	-0.657331	-0.106021	0.106021	6.52867	-0.356952
11	3	164	16.9	18.8666	2.95624	-1.96662	-0.116368	0.116368	17.8833	-0.665244
11	4	212	27	24.8111	4.3866	2.18886	0.0810689	0.0810689	25.9056	0.498988
11	5	287	28	20.8407	4.5482	7.15925	0.255688	0.255688	24.4204	1.57408
11	6	334.917	21.3	18.5154	3.53422	2.78463	0.130734	0.130734	19.9077	0.787905
11	7	453.5	13.7	15.6738	2.57966	-1.97379	-0.144072	0.144072	14.6869	-0.765135
12	1	167.5	25.5	23.9821	4.15095	1.51787	0.0595243	0.0595243	24.7411	0.365668
12	2	335.5	26	25.4871	4.2286	0.51292	0.0197277	0.0197277	25.7435	0.121298
12	3	503.5	21.2	21.4062	3.52031	-0.20624	-0.0097283	0.0097283	21.3031	-0.0585857
13	1	71.25	8.8	7.35081	2.07447	1.44919	0.164681	0.164681	8.0754	0.698584
13	2	167.25	8.6	9.8447	2.05569	-1.2447	-0.144733	0.144733	9.22235	-0.605491
14	1	48	10.3	10.2738	2.21994	0.02622	0.00254563	0.00254563	10.2869	0.0118111
14	2	192.25	17.3	16.4418	3.0059	0.85824	0.0496092	0.0496092	16.8709	0.285518
14	3	503.483	13.1	13.8889	2.51316	-0.78894	-0.0602244	0.0602244	13.4945	-0.313924
14	4	551.483	15.8	15.8633	2.82263	-0.06326	-0.0040038	0.0040038	15.8316	-0.0224117
15	1	143.5	14.4	14.4974	2.65889	-0.09738	-0.0067625	0.0067625	14.4487	-0.0366243
15	2	191.5	13.6	16.329	2.56849	-2.72905	-0.200665	0.200665	14.9645	-1.06251
15	3	311.983	10.5	16.2298	2.23995	-5.72976	-0.545691	0.545691	13.3649	-2.55799
15	4	361.833	14.4	12.6618	2.65889	1.73821	0.120709	0.120709	13.5309	0.653736
15	5	409.833	15	14.162	2.7282	0.83797	0.0558647	0.0558647	14.581	0.307151
15	6	453	44	39.1209	7.6234	4.8791	0.110889	0.110889	41.5605	0.640016
15	7	502.5	39.1	37.0852	6.58372	2.01476	0.0515284	0.0515284	38.0926	0.306022
15	8	525	35.8	35.866	5.93223	-0.06599	-0.0018433	0.0018433	35.833	-0.011124
15	9	549	29.5	31.2582	4.79735	-1.75823	-0.059601	0.059601	30.3791	-0.3665
15	10	573	25.8	27.196	4.19743	-1.39599	-0.0541081	0.0541081	26.498	-0.332582
15	11	597	24.2	23.6617	3.95327	0.53833	0.022245	0.022245	23.9308	0.136173
15	12	621	19	20.5867	3.2234	-1.58667	-0.0835089	0.0835089	19.7933	-0.492235
15	13	645	19.5	20.1235	3.28935	-0.62348	-0.0319733	0.0319733	19.8117	-0.189545
15	14	693	19.9	19.4363	3.34276	0.46371	0.023302	0.023302	19.6681	0.138721
15	15	717	20.6	19.1581	3.43761	1.44188	0.0699942	0.0699942	19.8791	0.419443
15	16	741	18.6	16.7039	3.17129	1.8961	0.101941	0.101941	17.6519	0.597896
15	17	765	18.8	17.1655	3.19727	1.63446	0.0869394	0.0869394	17.9828	0.511205
15	18	789	19.5	17.5672	3.28935	1.93283	0.0991195	0.0991195	18.5336	0.587602
15	19	813	19.5	18.3706	3.28935	1.12936	0.0579159	0.0579159	18.9353	0.343338
15	20	988	28.2	24.6378	4.58095	3.56221	0.12632	0.12632	26.4189	0.777613
16	1	71.75	7.7	6.06436	1.97294	1.63564	0.212421	0.212421	6.88218	0.829035
16	2	243.917	10.3	11.0176	2.21994	-0.71765	-0.0696748	0.0696748	10.6588	-0.323274
16	3	411.917	9.4	10.3518	2.13169	-0.95182	-0.101257	0.101257	9.87591	-0.44651
16	4	579.917	11.2	10.2963	2.31111	0.90371	0.0806884	0.0806884	10.7481	0.391028
17	1	44.75	2.2	4.99076	1.53063	-2.79076	-1.26853	1.26853	3.59538	-1.82327
17	2	122.75	5.9	5.92958	1.8162	-0.029583	-0.00501407	0.00501407	5.91479	-0.0162884
17	3	164	14.8	11.8142	2.70495	2.98576	0.201741	0.201741	13.3071	1.10381
17	4	212.75	11.5	15.0704	2.34215	-3.5704	-0.31047	0.31047	13.2852	-1.52441
17	5	260.75	14.3	14.0983	2.64746	0.20175	0.0141084	0.0141084	14.1991	0.0762051
17	6	380.75	8.7	12.2455	2.06506	-3.54552	-0.407531	0.407531	10.4728	-1.71691
17	7	476.75	11.3	12.3858	2.32142	-1.08579	-0.0960876	0.0960876	11.8429	-0.467726
17	8	548.75	19.6	14.9272	3.30265	4.67276	0.238406	0.238406	17.2636	1.41485
17	9	716.75	29.1	15.5267	4.73012	13.5733	0.466435	0.466435	22.3134	2.86954
18	1	4.9	40.3	18.6033	6.83034	21.6967	0.538379	0.538379	29.4517	3.17651
18	2	28.6667	18.8	21.8088	3.19727	-3.00881	-0.160043	0.160043	20.3044	-0.941055
18	3	38	13.5	18.6055	2.55735	-5.10548	-0.378184	0.378184	16.0527	-1.99639
18	4	52.3667	33.9	25.8507	5.57492	8.04928	0.237442	0.237442	29.8754	1.44384
18	5	76.2333	25.4	21.0682	4.13553	4.33183	0.170544	0.170544	23.2341	1.04747
18	6	86.4167	20.5	18.2609	3.42395	2.23909	0.109224	0.109224	19.3805	0.653949
18	7	100.417	20.1	17.1534	3.36968	2.94662	0.146598	0.146598	18.6267	0.874452
18	8	125	19	16.8898	3.2234	2.1102	0.111063	0.111063	17.9449	0.65465
18	9	173	18.5	17.4729	3.15835	1.02715	0.0555216	0.0555216	17.9864	0.325217
18	10	199	17.2	17.0101	2.99343	0.18987	0.011039	0.011039	17.1051	0.0634289
18	11	220.233	15.8	17.0346	2.82263	-1.23463	-0.0781411	0.0781411	16.4173	-0.437404
18	12	244.333	16.1	16.8388	2.85864	-0.73883	-0.0458901	0.0458901	16.4694	-0.258455
18	13	269.067	15.2	16.6212	2.75159	-1.42118	-0.0934987	0.0934987	15.9106	-0.516494
18	14	316.683	16.5	17.5062	2.90715	-1.00623	-0.0609836	0.0609836	17.0031	-0.346122
19	1	47	18.2	17.356	3.11975	0.84402	0.0463747	0.0463747	17.778	0.270541
19	2	95.1667	30.9	30.6625	5.0372	0.2375	0.00768608	0.00768608	30.7812	0.0471492
19	3	103.25	28.4	29.9445	4.61385	-1.54449	-0.0543835	0.0543835	29.1722	-0.334751
19	4	107	20.3	21.5567	3.39674	-1.25669	-0.0619059	0.0619059	20.9283	-0.369969
19	5	127.25	24.6	25.0244	4.01345	-0.42438	-0.0172512	0.0172512	24.8122	-0.10574
19	6	131	17.6	18.0148	3.04353	-0.41476	-0.0235659	0.0235659	17.8074	-0.136276
19	7	134	42.6	42.6953	7.31753	-0.09526	-0.00223615	0.00223615	42.6476	-0.0130181
19	8	167	25.5	27.3615	4.15095	-1.86151	-0.0730004	0.0730004	26.4308	-0.448454
19	9	171.483	19.3	19.6671	3.26286	-0.36706	-0.0190187	0.0190187	19.4835	-0.112496
19	10	215.917	25.2	26.0493	4.10479	-0.84933	-0.0337036	0.0337036	25.6247	-0.206912
19	11	220	35.5	34.9297	5.87495	0.57033	0.0160656	0.0160656	35.2148	0.0970783
19	12	271.333	26.1	24.545	4.24424	1.55504	0.0595801	0.0595801	25.3225	0.366389
19	13	288.5	27.3	26.1925	4.4347	1.10749	0.0405674	0.0405674	26.7463	0.249733
19	14	383.833	21	19.7511	3.4926	1.24894	0.0594733	0.0594733	20.3755	0.357596
19	15	486.833	22.3	18.5247	3.6753	3.77531	0.169296	0.169296	20.4123	1.02721
19	16	606.667	19.5	17.2139	3.28935	2.28607	0.117234	0.117234	18.357	0.694991
19	17	774.133	15.9	15.478	2.8346	0.42204	0.0265434	0.0265434	15.689	0.148889
19	18	947.917	9.7	12.2791	2.16078	-2.57913	-0.26589	0.26589	10.9896	-1.19361
20	1	19.9167	20.7	23.0061	3.4513	-2.30608	-0.111405	0.111405	21.853	-0.668177
20	2	42	25.5	25.922	4.15095	-0.422	-0.016549	0.016549	25.711	-0.101663
20	3	65.7333	29.2	27.784	4.74687	1.41599	0.0484928	0.0484928	28.492	0.2983
20	4	85.5	26.4	24.1808	4.29137	2.2192	0.0840606	0.0840606	25.2904	0.517131
20	5	138.25	19.1	21.031	3.23652	-1.93101	-0.1011	0.1011	20.0655	-0.596632
21	1	23.8333	18.5	17.9742	3.15835	0.52585	0.0284243	0.0284243	18.2371	0.166495
21	2	47.3167	12.6	12.2742	2.45873	0.32579	0.0258563	0.0258563	12.4371	0.132503
21	3	91	20.6	19.4557	3.43761	1.1443	0.0555485	0.0555485	20.0279	0.332877
21	4	143.633	16.6	17.6763	2.91937	-1.07632	-0.0648386	0.0648386	17.1382	-0.368683

## Sheet: Population predictions UMCG
Patient number	Measurement number per patient	Clocktime(hours)	C measured	C predicted	SD	Prediction error	Relative prediction error	Absolute prediction error	MEAN pred and obs	Weighted residuals
1	1	116.5	18.5	16.7017	3.15835	1.79832	0.0972065	0.0972065	17.6008	0.569386
1	2	146.7	23.9	12.0947	3.90852	11.8053	0.493944	0.493944	17.9974	3.0204
1	3	167.5	19.4	10.7461	3.27609	8.65391	0.446078	0.446078	15.073	2.64154
1	4	239.75	22.7	19.6416	3.73274	3.05835	0.134729	0.134729	21.1708	0.819331
1	5	287	28.4	25.2645	4.61385	3.13546	0.110404	0.110404	26.8323	0.679576
1	6	335.75	31.9	25.842	5.21284	6.05805	0.189908	0.189908	28.871	1.16214
1	7	359.75	37.8	30.1284	6.32239	7.67161	0.202953	0.202953	33.9642	1.2134
1	8	383.75	40.8	33.3488	6.93463	7.45117	0.182627	0.182627	37.0744	1.07449
1	9	389	52	49.603	9.5066	2.39703	0.0460967	0.0460967	50.8015	0.252144
2	1	43	13.2	6.20268	2.52415	6.99732	0.5301	0.5301	9.70134	2.77215
2	2	50	7.9	4.30605	1.99108	3.59396	0.454931	0.454931	6.10302	1.80503
2	3	52	19.2	26.4188	3.24967	-7.21883	-0.375981	0.375981	22.8094	-2.2214
2	4	115	14	7.74548	2.6134	6.25452	0.446752	0.446752	10.8727	2.39325
2	5	122	4.1	5.37709	1.67112	-1.27709	-0.311486	0.311486	4.73855	-0.764214
2	6	163	12.9	10.2351	2.49128	2.66494	0.206584	0.206584	11.5675	1.06971
3	1	335	13.4	17.9314	2.54625	-4.53138	-0.338163	0.338163	15.6657	-1.77963
4	1	168	19	12.7083	3.2234	6.2917	0.331142	0.331142	15.8542	1.95188
4	2	336	17.7	15.4911	3.05614	2.20888	0.124795	0.124795	16.5956	0.722767
4	3	504	19.2	16.1003	3.24967	3.0997	0.161443	0.161443	17.6502	0.95385
4	4	672	21.2	16.2352	3.52031	4.96478	0.234188	0.234188	18.7176	1.41032
4	5	840	21.3	16.2652	3.53422	5.0348	0.236376	0.236376	18.7826	1.42459
4	6	1007.75	20.3	16.2933	3.39674	4.00674	0.197376	0.197376	18.2966	1.17958
4	7	1175.75	23.8	16.2964	3.89367	7.50356	0.315276	0.315276	20.0482	1.92712
4	8	1511.75	16.1	11.1247	2.85864	4.97526	0.309022	0.309022	13.6124	1.74043
4	9	1679.75	19.2	10.9225	3.24967	8.27745	0.431117	0.431117	15.0613	2.54716
4	10	1847.75	16.3	10.8775	2.88282	5.4225	0.332669	0.332669	13.5888	1.88097
4	11	2015.75	16.6	10.8664	2.91937	5.73362	0.345399	0.345399	13.7332	1.96399
4	12	2183.75	15.8	10.8638	2.82263	4.93621	0.312418	0.312418	13.3319	1.7488
4	13	2351.75	14	10.8653	2.6134	3.13471	0.223908	0.223908	12.4326	1.19948
5	1	119.5	25.7	11.7127	4.1819	13.9873	0.544252	0.544252	18.7064	3.34471
5	2	215.333	23.9	14.6335	3.90852	9.26654	0.387721	0.387721	19.2667	2.37086
6	1	46.5	19.4	11.2751	3.27609	8.12486	0.418807	0.418807	15.3376	2.48005
6	2	142.5	27.4	22.901	4.45081	4.49896	0.164196	0.164196	25.1505	1.01082
7	1	47	8.5	9.89447	2.04635	-1.39447	-0.164055	0.164055	9.19723	-0.681442
8	1	236.5	23.2	14.8452	3.80535	8.35483	0.360122	0.360122	19.0226	2.19555
9	1	335.75	21.1	15.3353	3.50644	5.76468	0.273208	0.273208	18.2177	1.64403
9	2	503.75	23.5	15.8891	3.84935	7.61089	0.323868	0.323868	19.6946	1.97719
9	3	839.75	18.1	13.0641	3.10696	5.03591	0.278227	0.278227	15.582	1.62085
10	1	167.5	4.9	10.5734	1.73416	-5.67341	-1.15784	1.15784	7.73671	-3.27156
10	2	215.5	9.8	17.2293	2.17055	-7.42925	-0.758087	0.758087	13.5146	-3.42275
10	3	263.5	14.9	20.5813	2.71656	-5.6813	-0.381295	0.381295	17.7406	-2.09136
10	4	335.5	11.3	17.725	2.32142	-6.42496	-0.568581	0.568581	14.5125	-2.76768
11	1	96	7.4	8.04335	1.94601	-0.643345	-0.0869385	0.0869385	7.72167	-0.330597
11	2	145.567	6.2	5.96395	1.84151	0.236047	0.0380721	0.0380721	6.08198	0.128181
11	3	164	16.9	18.3748	2.95624	-1.47481	-0.0872669	0.0872669	17.6374	-0.498881
11	4	212	27	23.4272	4.3866	3.57284	0.132327	0.132327	25.2136	0.81449
11	5	287	28	18.1326	4.5482	9.86736	0.352406	0.352406	23.0663	2.16951
11	6	334.917	21.3	15.5287	3.53422	5.7713	0.270953	0.270953	18.4143	1.63298
11	7	453.5	13.7	12.52	2.57966	1.18002	0.0861328	0.0861328	13.11	0.457432
12	1	167.5	25.5	18.3894	4.15095	7.11057	0.278846	0.278846	21.9447	1.713
12	2	335.5	26	18.5211	4.2286	7.4789	0.28765	0.28765	22.2606	1.76865
12	3	503.5	21.2	15.9043	3.52031	5.29571	0.249798	0.249798	18.5521	1.50433
13	1	71.25	8.8	8.15865	2.07447	0.641347	0.0728803	0.0728803	8.47933	0.309162
13	2	167.25	8.6	11.8277	2.05569	-3.22771	-0.375315	0.375315	10.2139	-1.57014
14	1	48	10.3	10.8815	2.21994	-0.58154	-0.0564602	0.0564602	10.5908	-0.261962
14	2	192.25	17.3	19.951	3.0059	-2.65101	-0.153238	0.153238	18.6255	-0.881935
14	3	503.483	13.1	19.9269	2.51316	-6.82685	-0.521134	0.521134	16.5134	-2.71644
14	4	551.483	15.8	21.7548	2.82263	-5.95479	-0.376885	0.376885	18.7774	-2.10966
15	1	143.5	14.4	20.0294	2.65889	-5.62937	-0.390928	0.390928	17.2147	-2.11719
15	2	191.5	13.6	22.139	2.56849	-8.53898	-0.627866	0.627866	17.8695	-3.32452
15	3	311.983	10.5	20.4063	2.23995	-9.90626	-0.943453	0.943453	15.4531	-4.42254
15	4	361.833	14.4	19.1456	2.65889	-4.74565	-0.329559	0.329559	16.7728	-1.78483
15	5	409.833	15	21.432	2.7282	-6.43196	-0.428797	0.428797	18.216	-2.35758
15	6	453	44	50.7469	7.6234	-6.74692	-0.153339	0.153339	47.3735	-0.885028
15	7	502.5	39.1	46.4631	6.58372	-7.36312	-0.188315	0.188315	42.7816	-1.11838
15	8	525	35.8	43.4051	5.93223	-7.60509	-0.212433	0.212433	39.6025	-1.28199
15	9	549	29.5	36.7943	4.79735	-7.29427	-0.247263	0.247263	33.1471	-1.52048
15	10	573	25.8	30.7385	4.19743	-4.93847	-0.191414	0.191414	28.2692	-1.17655
15	11	597	24.2	25.6794	3.95327	-1.47936	-0.0611306	0.0611306	24.9397	-0.374212
15	12	621	19	21.4529	3.2234	-2.45291	-0.129101	0.129101	20.2265	-0.76097
15	13	645	19.5	20.689	3.28935	-1.189	-0.0609744	0.0609744	20.0945	-0.36147
15	14	693	19.9	20.1699	3.34276	-0.26991	-0.0135633	0.0135633	20.035	-0.0807447
15	15	717	20.6	19.9725	3.43761	0.62747	0.0304597	0.0304597	20.2863	0.182531
15	16	741	18.6	17.0407	3.17129	1.55931	0.0838339	0.0838339	17.8203	0.491696
15	17	765	18.8	17.8921	3.19727	0.90794	0.0482947	0.0482947	18.346	0.283973
15	18	789	19.5	18.6033	3.28935	0.8967	0.0459846	0.0459846	19.0517	0.272607
15	19	813	19.5	19.7991	3.28935	-0.29914	-0.0153405	0.0153405	19.6496	-0.090942
15	20	988	28.2	28.0355	4.58095	0.16451	0.00583369	0.00583369	28.1177	0.0359117
16	1	71.75	7.7	6.55827	1.97294	1.14173	0.148277	0.148277	7.12913	0.578696
16	2	243.917	10.3	14.1861	2.21994	-3.88608	-0.377289	0.377289	12.243	-1.75053
16	3	411.917	9.4	14.6623	2.13169	-5.26231	-0.55982	0.55982	12.0312	-2.46861
16	4	579.917	11.2	15.0166	2.31111	-3.81657	-0.340765	0.340765	13.1083	-1.6514
17	1	44.75	2.2	12.2173	1.53063	-10.0173	-4.55332	4.55332	7.20865	-6.54455
17	2	122.75	5.9	13.5356	1.8162	-7.63555	-1.29416	1.29416	9.71777	-4.20414
17	3	164	14.8	27.0797	2.70495	-12.2797	-0.829706	0.829706	20.9398	-4.53969
17	4	212.75	11.5	33.2312	2.34215	-21.7312	-1.88967	1.88967	22.3656	-9.2783
17	5	260.75	14.3	28.7124	2.64746	-14.4124	-1.00786	1.00786	21.5062	-5.44385
17	6	380.75	8.7	25.0781	2.06506	-16.3781	-1.88254	1.88254	16.8891	-7.93105
17	7	476.75	11.3	25.4986	2.32142	-14.1986	-1.25652	1.25652	18.3993	-6.11635
17	8	548.75	19.6	31.3964	3.30265	-11.7964	-0.601858	0.601858	25.4982	-3.5718
17	9	716.75	29.1	32.344	4.73012	-3.244	-0.111478	0.111478	30.722	-0.685818
18	1	4.9	40.3	19.066	6.83034	21.234	0.526898	0.526898	29.683	3.10878
18	2	28.6667	18.8	22.688	3.19727	-3.88797	-0.206807	0.206807	20.744	-1.21603
18	3	38	13.5	19.259	2.55735	-5.75897	-0.42659	0.42659	16.3795	-2.25193
18	4	52.3667	33.9	26.748	5.57492	7.15204	0.210975	0.210975	30.324	1.2829
18	5	76.2333	25.4	21.5238	4.13553	3.87615	0.152604	0.152604	23.4619	0.937281
18	6	86.4167	20.5	18.5238	3.42395	1.97623	0.0964015	0.0964015	19.5119	0.577178
18	7	100.417	20.1	17.2995	3.36968	2.80053	0.13933	0.13933	18.6997	0.831097
18	8	125	19	16.9647	3.2234	2.03532	0.107122	0.107122	17.9823	0.63142
18	9	173	18.5	17.4856	3.15835	1.01439	0.0548319	0.0548319	17.9928	0.321177
18	10	199	17.2	16.9652	2.99343	0.23477	0.0136494	0.0136494	17.0826	0.0784284
18	11	220.233	15.8	16.9724	2.82263	-1.17239	-0.0742019	0.0742019	16.3862	-0.415353
18	12	244.333	16.1	16.751	2.85864	-0.65105	-0.0404379	0.0404379	16.4255	-0.227748
18	13	269.067	15.2	16.5113	2.75159	-1.31129	-0.0862691	0.0862691	15.8556	-0.476557
18	14	316.683	16.5	17.4128	2.90715	-0.91282	-0.0553224	0.0553224	16.9564	-0.313991
19	1	47	18.2	24.387	3.11975	-6.187	-0.339945	0.339945	21.2935	-1.98317
19	2	95.1667	30.9	37.2266	5.0372	-6.32661	-0.204745	0.204745	34.0633	-1.25598
19	3	103.25	28.4	34.7253	4.61385	-6.32528	-0.222721	0.222721	31.5626	-1.37093
19	4	107	20.3	23.5058	3.39674	-3.20577	-0.15792	0.15792	21.9029	-0.943778
19	5	127.25	24.6	23.1892	4.01345	1.41079	0.0573492	0.0573492	23.8946	0.351516
19	6	131	17.6	15.6969	3.04353	1.90308	0.10813	0.10813	16.6485	0.625287
19	7	134	42.6	41.2555	7.31753	1.34446	0.0315601	0.0315601	41.9278	0.183731
19	8	167	25.5	24.3614	4.15095	1.13861	0.0446514	0.0446514	24.9307	0.274301
19	9	171.483	19.3	16.4026	3.26286	2.89737	0.150123	0.150123	17.8513	0.887984
19	10	215.917	25.2	19.7922	4.10479	5.40782	0.214596	0.214596	22.4961	1.31744
19	11	220	35.5	29.3642	5.87495	6.13577	0.172839	0.172839	32.4321	1.0444
19	12	271.333	26.1	16.3376	4.24424	9.76244	0.37404	0.37404	21.2188	2.30016
19	13	288.5	27.3	20.3402	4.4347	6.95979	0.254937	0.254937	23.8201	1.56939
19	14	383.833	21	9.93283	3.4926	11.0672	0.527008	0.527008	15.4664	3.16875
19	15	486.833	22.3	10.9032	3.6753	11.3968	0.511069	0.511069	16.6016	3.10092
19	16	606.667	19.5	10.8833	3.28935	8.6167	0.441882	0.441882	15.1916	2.61958
19	17	774.133	15.9	10.2526	2.8346	5.64737	0.355181	0.355181	13.0763	1.9923
19	18	947.917	9.7	7.66444	2.16078	2.03556	0.209851	0.209851	8.68222	0.942047
20	1	19.9167	20.7	31.7212	3.4513	-11.0212	-0.532423	0.532423	26.2106	-3.19333
20	2	42	25.5	37.167	4.15095	-11.667	-0.457528	0.457528	31.3335	-2.81067
20	3	65.7333	29.2	40.7648	4.74687	-11.5648	-0.396056	0.396056	34.9824	-2.43631
20	4	85.5	26.4	38.093	4.29137	-11.693	-0.442918	0.442918	32.2465	-2.72478
20	5	138.25	19.1	34.3489	3.23652	-15.2489	-0.798371	0.798371	26.7244	-4.71151
21	1	23.8333	18.5	15.4434	3.15835	3.05662	0.165223	0.165223	16.9717	0.96779
21	2	47.3167	12.6	11.545	2.45873	1.05497	0.0837278	0.0837278	12.0725	0.429071
21	3	91	20.6	18.6192	3.43761	1.98085	0.0961578	0.0961578	19.6096	0.576229
21	4	143.633	16.6	18.2759	2.91937	-1.67588	-0.100957	0.100957	17.4379	-0.574056
