# Supplementary material for: Vancomycin pharmacokinetic model development in patients on intermittent online hemodiafiltration
Source: PLoS One. 2019 May 14;14(5):e0216801. doi: 10.1371/journal.pone.0216801 (PMC6516654; doi:10.1371/journal.pone.0216801)
Supplement: S3 Data — (XLS) [file pone.0216801.s003.xls]

## Sheet: Table 4 - compilation
	ICU model	Standard model	Endocarditis model
AIC	112	108	99
ΣWSS/df	3.62	3.17	3.29
	ICU model	Standard model	Endocarditis model
MDPE (bias)
median	-0.00735196	#REF!	#REF!
lower CI, formula	-0.0344852	#REF!	#REF!
upper CI, formula	0.0171504	#REF!	#REF!
lower CI, bootstrap	-0.0335554	0	0
upper CI, bootstrap	0.0172512	0	0
MDAPE (precision)
median	0.0794148	#REF!	#REF!
lower CI, formula	0.0601175	#REF!	#REF!
upper CI, formula	0.0973807	#REF!	#REF!
lower CI, bootstrap	0.0601451	0	0
upper CI, bootstrap	0.097093	0	0

## Sheet: Data UMCG
	Patient	Sample	Time	Measured concentration	Calculated concetration	Calculated - Measured	Calculated - Measured (ABS)	Difference^2	Relative difference	Relative difference (ABS)
0	1	1	116.5	18.5	19.423	0.923	0.923	0.851929	0.0498919	0.0498919
0	1	2	146.7	23.9	15.2341	-8.66587	8.66587	75.0973	-0.362589	0.362589
0	1	3	167.5	19.4	14.0951	-5.30494	5.30494	28.1424	-0.273451	0.273451
0	1	4	239.75	22.7	24.0162	1.31619	1.31619	1.73236	0.0579819	0.0579819
0	1	5	287	28.4	30.9148	2.51476	2.51476	6.32402	0.0885479	0.0885479
0	1	6	335.75	31.9	33.0068	1.10684	1.10684	1.22509	0.0346972	0.0346972
0	1	7	359.75	37.8	37.8494	0.04945	0.04945	0.0024453	0.0013082	0.0013082
0	1	8	383.75	40.8	41.7398	0.93983	0.93983	0.88328	0.023035	0.023035
0	1	9	389	52	57.4775	5.47751	5.47751	30.0031	0.105337	0.105337
0	2	1	43	13.2	8.53304	-4.66696	4.66696	21.7805	-0.353558	0.353558
0	2	2	50	7.9	5.69393	-2.20607	2.20607	4.86675	-0.279249	0.279249
0	2	3	52	19.2	23.5845	4.38453	4.38453	19.2241	0.228361	0.228361
0	2	4	115	14	10.0029	-3.9971	3.9971	15.9768	-0.285507	0.285507
0	2	5	122	4.1	6.67474	2.57474	2.57474	6.6293	0.627986	0.627986
0	2	6	163	12.9	12.8095	-0.09053	0.09053	0.00819568	-0.00701783	0.00701783
0	3	1	335	13.4	13.627	0.22702	0.22702	0.0515381	0.0169418	0.0169418
0	4	1	168	19	15.6595	-3.34047	3.34047	11.1587	-0.175814	0.175814
0	4	2	336	17.7	20.2956	2.59556	2.59556	6.73693	0.146642	0.146642
0	4	3	504	19.2	21.6679	2.46789	2.46789	6.09048	0.128536	0.128536
0	4	4	672	21.2	22.076	0.87597	0.87597	0.767323	0.0413193	0.0413193
0	4	5	840	21.3	22.1972	0.8972	0.8972	0.804968	0.0421221	0.0421221
0	4	6	1007.75	20.3	22.2542	1.95421	1.95421	3.81894	0.0962665	0.0962665
0	4	7	1175.75	23.8	22.2665	-1.53352	1.53352	2.35168	-0.0644336	0.0644336
0	4	8	1511.75	16.1	15.4976	-0.6024	0.6024	0.362886	-0.0374161	0.0374161
0	4	9	1679.75	19.2	15.0408	-4.15924	4.15924	17.2993	-0.216627	0.216627
0	4	10	1847.75	16.3	14.905	-1.39495	1.39495	1.94589	-0.0855798	0.0855798
0	4	11	2015.75	16.6	14.8635	-1.73651	1.73651	3.01547	-0.104609	0.104609
0	4	12	2183.75	15.8	14.851	-0.94904	0.94904	0.900677	-0.0600658	0.0600658
0	4	13	2351.75	14	14.8494	0.84936	0.84936	0.721412	0.0606686	0.0606686
0	5	1	119.5	25.7	19.4795	-6.22046	6.22046	38.6941	-0.242041	0.242041
0	5	2	215.333	23.9	24.7981	0.89806	0.89806	0.806512	0.0375757	0.0375757
0	6	1	46.5	19.4	15.6379	-3.76209	3.76209	14.1533	-0.193922	0.193922
0	6	2	142.5	27.4	28.3566	0.95658	0.95658	0.915045	0.0349117	0.0349117
0	7	1	47	8.5	8.85967	0.359674	0.359674	0.129365	0.0423146	0.0423146
0	8	1	236.5	23.2	20.4946	-2.7054	2.7054	7.31919	-0.116612	0.116612
0	9	1	335.75	21.1	20.6168	-0.48315	0.48315	0.233434	-0.0228981	0.0228981
0	9	2	503.75	23.5	21.9067	-1.59327	1.59327	2.53851	-0.0677987	0.0677987
0	9	3	839.75	18.1	18.4488	0.34882	0.34882	0.121675	0.0192718	0.0192718
0	10	1	167.5	4.9	5.7359	0.835899	0.835899	0.698727	0.170592	0.170592
0	10	2	215.5	9.8	11.4174	1.6174	1.6174	2.61598	0.165041	0.165041
0	10	3	263.5	14.9	13.664	-1.23595	1.23595	1.52757	-0.0829497	0.0829497
0	10	4	335.5	11.3	10.1935	-1.10649	1.10649	1.22432	-0.0979195	0.0979195
0	11	1	96	7.4	8.64646	1.24646	1.24646	1.55367	0.168441	0.168441
0	11	2	145.567	6.2	6.85733	0.657331	0.657331	0.432084	0.106021	0.106021
0	11	3	164	16.9	18.8666	1.96662	1.96662	3.86759	0.116368	0.116368
0	11	4	212	27	24.8111	-2.18886	2.18886	4.79111	-0.0810689	0.0810689
0	11	5	287	28	20.8407	-7.15925	7.15925	51.2549	-0.255688	0.255688
0	11	6	334.917	21.3	18.5154	-2.78463	2.78463	7.75416	-0.130734	0.130734
0	11	7	453.5	13.7	15.6738	1.97379	1.97379	3.89585	0.144072	0.144072
0	12	1	167.5	25.5	23.9821	-1.51787	1.51787	2.30393	-0.0595243	0.0595243
0	12	2	335.5	26	25.4871	-0.51292	0.51292	0.263087	-0.0197277	0.0197277
0	12	3	503.5	21.2	21.4062	0.20624	0.20624	0.0425349	0.0097283	0.0097283
0	13	1	71.25	8.8	7.35081	-1.44919	1.44919	2.10016	-0.164681	0.164681
0	13	2	167.25	8.6	9.8447	1.2447	1.2447	1.54928	0.144733	0.144733
0	14	1	48	10.3	10.2738	-0.02622	0.02622	0.000687488	-0.00254563	0.00254563
0	14	2	192.25	17.3	16.4418	-0.85824	0.85824	0.736576	-0.0496092	0.0496092
0	14	3	503.483	13.1	13.8889	0.78894	0.78894	0.622426	0.0602244	0.0602244
0	14	4	551.483	15.8	15.8633	0.06326	0.06326	0.00400183	0.0040038	0.0040038
0	15	1	143.5	14.4	14.4974	0.09738	0.09738	0.00948286	0.0067625	0.0067625
0	15	2	191.5	13.6	16.329	2.72905	2.72905	7.44771	0.200665	0.200665
0	15	3	311.983	10.5	16.2298	5.72976	5.72976	32.8301	0.545691	0.545691
0	15	4	361.833	14.4	12.6618	-1.73821	1.73821	3.02137	-0.120709	0.120709
0	15	5	409.833	15	14.162	-0.83797	0.83797	0.702194	-0.0558647	0.0558647
0	15	6	453	44	39.1209	-4.8791	4.8791	23.8056	-0.110889	0.110889
0	15	7	502.5	39.1	37.0852	-2.01476	2.01476	4.05926	-0.0515284	0.0515284
0	15	8	525	35.8	35.866	0.06599	0.06599	0.00435468	0.0018433	0.0018433
0	15	9	549	29.5	31.2582	1.75823	1.75823	3.09137	0.059601	0.059601
0	15	10	573	25.8	27.196	1.39599	1.39599	1.94879	0.0541081	0.0541081
0	15	11	597	24.2	23.6617	-0.53833	0.53833	0.289799	-0.022245	0.022245
0	15	12	621	19	20.5867	1.58667	1.58667	2.51752	0.0835089	0.0835089
0	15	13	645	19.5	20.1235	0.62348	0.62348	0.388727	0.0319733	0.0319733
0	15	14	693	19.9	19.4363	-0.46371	0.46371	0.215027	-0.023302	0.023302
0	15	15	717	20.6	19.1581	-1.44188	1.44188	2.07902	-0.0699942	0.0699942
0	15	16	741	18.6	16.7039	-1.8961	1.8961	3.5952	-0.101941	0.101941
0	15	17	765	18.8	17.1655	-1.63446	1.63446	2.67146	-0.0869394	0.0869394
0	15	18	789	19.5	17.5672	-1.93283	1.93283	3.73583	-0.0991195	0.0991195
0	15	19	813	19.5	18.3706	-1.12936	1.12936	1.27545	-0.0579159	0.0579159
0	15	20	988	28.2	24.6378	-3.56221	3.56221	12.6893	-0.12632	0.12632
0	16	1	71.75	7.7	6.06436	-1.63564	1.63564	2.67531	-0.212421	0.212421
0	16	2	243.917	10.3	11.0176	0.71765	0.71765	0.515022	0.0696748	0.0696748
0	16	3	411.917	9.4	10.3518	0.95182	0.95182	0.905961	0.101257	0.101257
0	16	4	579.917	11.2	10.2963	-0.90371	0.90371	0.816692	-0.0806884	0.0806884
0	17	1	44.75	2.2	4.99076	2.79076	2.79076	7.78834	1.26853	1.26853
0	17	2	122.75	5.9	5.92958	0.029583	0.029583	0.000875154	0.00501407	0.00501407
0	17	3	164	14.8	11.8142	-2.98576	2.98576	8.91476	-0.201741	0.201741
0	17	4	212.75	11.5	15.0704	3.5704	3.5704	12.7478	0.31047	0.31047
0	17	5	260.75	14.3	14.0983	-0.20175	0.20175	0.0407031	-0.0141084	0.0141084
0	17	6	380.75	8.7	12.2455	3.54552	3.54552	12.5707	0.407531	0.407531
0	17	7	476.75	11.3	12.3858	1.08579	1.08579	1.17894	0.0960876	0.0960876
0	17	8	548.75	19.6	14.9272	-4.67276	4.67276	21.8347	-0.238406	0.238406
0	17	9	716.75	29.1	15.5267	-13.5733	13.5733	184.233	-0.466435	0.466435
0	18	1	4.9	40.3	18.6033	-21.6967	21.6967	470.745	-0.538379	0.538379
0	18	2	28.6667	18.8	21.8088	3.00881	3.00881	9.05294	0.160043	0.160043
0	18	3	38	13.5	18.6055	5.10548	5.10548	26.0659	0.378184	0.378184
0	18	4	52.3667	33.9	25.8507	-8.04928	8.04928	64.7909	-0.237442	0.237442
0	18	5	76.2333	25.4	21.0682	-4.33183	4.33183	18.7648	-0.170544	0.170544
0	18	6	86.4167	20.5	18.2609	-2.23909	2.23909	5.01352	-0.109224	0.109224
0	18	7	100.417	20.1	17.1534	-2.94662	2.94662	8.68257	-0.146598	0.146598
0	18	8	125	19	16.8898	-2.1102	2.1102	4.45294	-0.111063	0.111063
0	18	9	173	18.5	17.4729	-1.02715	1.02715	1.05504	-0.0555216	0.0555216
0	18	10	199	17.2	17.0101	-0.18987	0.18987	0.0360506	-0.011039	0.011039
0	18	11	220.233	15.8	17.0346	1.23463	1.23463	1.52431	0.0781411	0.0781411
0	18	12	244.333	16.1	16.8388	0.73883	0.73883	0.54587	0.0458901	0.0458901
0	18	13	269.067	15.2	16.6212	1.42118	1.42118	2.01975	0.0934987	0.0934987
0	18	14	316.683	16.5	17.5062	1.00623	1.00623	1.0125	0.0609836	0.0609836
0	19	1	47	18.2	17.356	-0.84402	0.84402	0.71237	-0.0463747	0.0463747
0	19	2	95.1667	30.9	30.6625	-0.2375	0.2375	0.0564062	-0.00768608	0.00768608
0	19	3	103.25	28.4	29.9445	1.54449	1.54449	2.38545	0.0543835	0.0543835
0	19	4	107	20.3	21.5567	1.25669	1.25669	1.57927	0.0619059	0.0619059
0	19	5	127.25	24.6	25.0244	0.42438	0.42438	0.180098	0.0172512	0.0172512					CLm	fr	V1
0	19	6	131	17.6	18.0148	0.41476	0.41476	0.172026	0.0235659	0.0235659				pop.	0.2765	0.8993	0.3347
0	19	7	134	42.6	42.6953	0.09526	0.09526	0.00907447	0.00223615	0.00223615				ñ	0.1382	0.4167	0.1043
0	19	8	167	25.5	27.3615	1.86151	1.86151	3.46522	0.0730004	0.0730004
0	19	9	171.483	19.3	19.6671	0.36706	0.36706	0.134733	0.0190187	0.0190187				na	cycle	1	äLL	=	-27.848	AIC	=	111.696	äWSS/df	=	3.6155
0	19	10	215.917	25.2	26.0493	0.84933	0.84933	0.721361	0.0337036	0.0337036					CLm	fr	V1
0	19	11	220	35.5	34.9297	-0.57033	0.57033	0.325276	-0.0160656	0.0160656				pop.	0.2765	0.8993	0.3347
0	19	12	271.333	26.1	24.545	-1.55504	1.55504	2.41815	-0.0595801	0.0595801				ñ	0.1382	0.4167	0.1043
0	19	13	288.5	27.3	26.1925	-1.10749	1.10749	1.22653	-0.0405674	0.0405674
0	19	14	383.833	21	19.7511	-1.24894	1.24894	1.55985	-0.0594733	0.0594733				pop.	0.5661	0.3465
0	19	15	486.833	22.3	18.5247	-3.77531	3.77531	14.253	-0.169296	0.169296				ñ	0.2207	0.1188
0	19	16	606.667	19.5	17.2139	-2.28607	2.28607	5.22612	-0.117234	0.117234
0	19	17	774.133	15.9	15.478	-0.42204	0.42204	0.178118	-0.0265434	0.0265434				cv	0.5	0.39	0.343
0	19	18	947.917	9.7	12.2791	2.57913	2.57913	6.65191	0.26589	0.26589				rse
0	20	1	19.9167	20.7	23.0061	2.30608	2.30608	5.318	0.111405	0.111405
0	20	2	42	25.5	25.922	0.422	0.422	0.178084	0.016549	0.016549				mean	0.5661	0.3465
0	20	3	65.7333	29.2	27.784	-1.41599	1.41599	2.00503	-0.0484928	0.0484928
0	20	4	85.5	26.4	24.1808	-2.2192	2.2192	4.92485	-0.0840606	0.0840606				sd	0.192	0.0889
0	20	5	138.25	19.1	21.031	1.93101	1.93101	3.7288	0.1011	0.1011
0	21	1	23.8333	18.5	17.9742	-0.52585	0.52585	0.276518	-0.0284243	0.0284243				median	0.5934	0.3419
0	21	2	47.3167	12.6	12.2742	-0.32579	0.32579	0.106139	-0.0258563	0.0258563				df(mean)	0.21	0.0825
0	21	3	91	20.6	19.4557	-1.1443	1.1443	1.30942	-0.0555485	0.0555485				df50	0.2498	0.0774
0	21	4	143.633	16.6	17.6763	1.07632	1.07632	1.15846	0.0648386	0.0648386
					Mean	-0.620628	2.08486	11.0269	-0.0024392	0.121791
					Median prediction error	-0.1402
					median absolute PE		1.40599
								11.0269
					RMSE			3.32067							ICU model	Standard model	Endocarditis model
					Mean relative difference				-0.0024392					AIC	112		99
					Median prediction error				-0.00735196					ΣWSS/df	3.62		3.29
					median absolute PE					0.0794148
														MDPE (bias)	-0.0133315		-0.0176521
					n	132	132	132	132	132				MDAPE (precision)	0.0436708		0.0467844
					SD	3.27459	2.59446	44.7061	0.195991	0.153206
					SE	0.285016	0.225819	3.89116	0.0170588	0.0133349
					t	1.97824	1.97824	1.97824	1.97824	1.97824
					lower CI	-1.18446	1.63813	3.32922	-0.0361857	0.0954118
					upper CI	-0.0567976	2.53158	18.7245	0.0313073	0.148171
					order lower CI	54.7407	54.7407	54.7407	54.7407	54.7407
					order upper CI	77.2593	77.2593	77.2593	77.2593	77.2593
					lower CI	-0.591947	1.11462	1.24248	-0.0344852	0.0601175
					upper CI	0.356136	1.6289	2.65338	0.0171504	0.0973807

## Sheet: Bootstrap
Number of bootstrap repetitions		10000
New bootstrap: Press <ctrl><b>
MDPE
median	-0.00735196
bootstrap	-0.00735196
lower CI	-0.0335554
upper CI	0.0172512
MDAPE
median	0.0794148
bootstrap	0.0794148
lower CI	0.0601451
upper CI	0.097093
